# Supplementary material for: The Gut Microbiota Metabolite Butyrate Modulates Acute Stress-Induced Ferroptosis in the Prefrontal Cortex via the Gut–Brain Axis
Source: Int J Mol Sci. 2025 Feb 17;26(4):1698. doi: 10.3390/ijms26041698 (PMC11855447; doi:10.3390/ijms26041698)
Supplement: Supplementary file 1 [file ijms-26-01698-s001.zip]

Archive with 1 entries (1 files):
- ijms-3465155-supplementary.pdf
